# Supplementary material for: Strategies for improved endothelial cell adhesion in microphysiological vascular model systems
Source: PLoS One. 2025 May 19;20(5):e0323080. doi: 10.1371/journal.pone.0323080 (PMC12088046; doi:10.1371/journal.pone.0323080)
Supplement: S1 File — (ZIP) [file pone.0323080.s001.zip]

Archive with 62 entries (61 files):
- S1 Chamber Drawings/
- __MACOSX/._S1 Chamber Drawings
- S1 Chamber Drawings/Chamber Holder v3 Drawing.tiff
- __MACOSX/S1 Chamber Drawings/._Chamber Holder v3 Drawing.tiff
- S1 Chamber Drawings/._Chamber Holder v3 Drawing.tiff
- S1 Chamber Drawings/Chamber Holder v1 Drawing.tiff
- __MACOSX/S1 Chamber Drawings/._Chamber Holder v1 Drawing.tiff
- S1 Chamber Drawings/._Chamber Holder v1 Drawing.tiff
- S1 Chamber Drawings/Chamber Holder v2 Drawing.tiff
- __MACOSX/S1 Chamber Drawings/._Chamber Holder v2 Drawing.tiff
- S1 Chamber Drawings/._Chamber Holder v2 Drawing.tiff
- S1 Chamber Drawings/Chamber Holder v1.stl
- __MACOSX/S1 Chamber Drawings/._Chamber Holder v1.stl
- S1 Chamber Drawings/._Chamber Holder v1.stl
- S1 Chamber Drawings/Chamber Holder v2.stl
- __MACOSX/S1 Chamber Drawings/._Chamber Holder v2.stl
- S1 Chamber Drawings/._Chamber Holder v2.stl
- S1 Chamber Drawings/Chamber Holder v3.stl
- __MACOSX/S1 Chamber Drawings/._Chamber Holder v3.stl
- S1 Chamber Drawings/._Chamber Holder v3.stl
- S1 Chamber Drawings/Chamber Holder v4 Drawing.tiff
- __MACOSX/S1 Chamber Drawings/._Chamber Holder v4 Drawing.tiff
- S1 Chamber Drawings/._Chamber Holder v4 Drawing.tiff
- S1 Chamber Drawings/Chamber Holder v4.stl
- __MACOSX/S1 Chamber Drawings/._Chamber Holder v4.stl
- S1 Chamber Drawings/._Chamber Holder v4.stl
- S1 Chamber Drawings/Core Chamber Component.stl
- __MACOSX/S1 Chamber Drawings/._Core Chamber Component.stl
- S1 Chamber Drawings/._Core Chamber Component.stl
- S1 Chamber Drawings/Core Chamber Component.tiff
- __MACOSX/S1 Chamber Drawings/._Core Chamber Component.tiff
- S1 Chamber Drawings/._Core Chamber Component.tiff
- S1 Chamber Drawings/Mold Chamber Bottom.stl
- __MACOSX/S1 Chamber Drawings/._Mold Chamber Bottom.stl
- S1 Chamber Drawings/._Mold Chamber Bottom.stl
- S1 Chamber Drawings/Mold Chamber Bottom.tiff
- __MACOSX/S1 Chamber Drawings/._Mold Chamber Bottom.tiff
- S1 Chamber Drawings/._Mold Chamber Bottom.tiff
- S1 Chamber Drawings/Mold Chamber Top.stl
- __MACOSX/S1 Chamber Drawings/._Mold Chamber Top.stl
- S1 Chamber Drawings/._Mold Chamber Top.stl
- S1 Chamber Drawings/Mold Chamber Top.tiff
- __MACOSX/S1 Chamber Drawings/._Mold Chamber Top.tiff
- S1 Chamber Drawings/._Mold Chamber Top.tiff
- S1 Chamber Drawings/PDMS Clamp Mold Drawing.tiff
- __MACOSX/S1 Chamber Drawings/._PDMS Clamp Mold Drawing.tiff
- S1 Chamber Drawings/._PDMS Clamp Mold Drawing.tiff
- S1 Chamber Drawings/PDMS Clamp Mold.stl
- __MACOSX/S1 Chamber Drawings/._PDMS Clamp Mold.stl
- S1 Chamber Drawings/._PDMS Clamp Mold.stl
- S1 Chamber Drawings/Perfusion Chamber Bottom.stl
- __MACOSX/S1 Chamber Drawings/._Perfusion Chamber Bottom.stl
- S1 Chamber Drawings/._Perfusion Chamber Bottom.stl
- S1 Chamber Drawings/Perfusion Chamber Bottom.tiff
- __MACOSX/S1 Chamber Drawings/._Perfusion Chamber Bottom.tiff
- S1 Chamber Drawings/._Perfusion Chamber Bottom.tiff
- S1 Chamber Drawings/Viewing Chamber Top.stl
- __MACOSX/S1 Chamber Drawings/._Viewing Chamber Top.stl
- S1 Chamber Drawings/._Viewing Chamber Top.stl
- S1 Chamber Drawings/Viewing Chamber Top.tiff
- __MACOSX/S1 Chamber Drawings/._Viewing Chamber Top.tiff
- S1 Chamber Drawings/._Viewing Chamber Top.tiff
