# Supplementary material for: Strategies for improved endothelial cell adhesion in microphysiological vascular model systems
Source: PLoS One. 2025 May 19;20(5):e0323080. doi: 10.1371/journal.pone.0323080 (PMC12088046; doi:10.1371/journal.pone.0323080)
Supplement: S4 Data — (XLSX) [file pone.0323080.s004.xlsx]

## Sheet: Fig 4B
	% Circumferential Coverage
	1.0×105 cells/cm2				1.5×105 cells/cm2			2×105 cells/cm2
3h	38.11	38.6457	31.2932		50.5826	37.4097	65.2811	68.0776	44.8968	30.7874
12h	48.4033	41.3147	89.8366	66.0854	71.6217	57.926	87.1458	71.5612	44.2896	70.35	84.4225
	3h rotation, 1.0×105 cells/cm2					3h rotation, 1.0×105 cells/cm2					3h rotation, 1.0×105 cells/cm2
	Length covered by RFP-HUVEC	Luminal perimeter	% Circumferential Coverage			Length covered by RFP-HUVEC	Luminal perimeter	% Circumferential Coverage			Length covered by RFP-HUVEC	Luminal perimeter	% Circumferential Coverage
Repeat 1	487.775	1971.39	24.7427		Repeat2	984.05	2523.99	38.9879		Repeat 3	556.104	1994.49	27.882
	1004.25	2022.92	49.6436			1085.02	2720.27	39.8865			597.827	1983.57	30.1389
	826.779	1957.52	42.2361			918.95	2327.31	39.4855			477.283	2138.73	22.3162
	985.935	2111.17	46.7009			1191.03	2399.54	49.6356			728.798	2049.36	35.5623
	483.664	2110.71	22.9147			776.325	2352.77	32.9962			716.768	2065.28	34.7056
	878.348	2070.18	42.4285			688.903	2230.73	30.8824			783.176	2107.92	37.154
Average % Circumferential Coverage			38.1111		Average % Circumferential Coverage			38.6457		Average % Circumferential Coverage			31.2932
	3h rotation, 1.5×105 cells/cm2					3h rotation, 1.5×105 cells/cm2					3h rotation, 1.5×105 cells/cm2
	Length covered by RFP-HUVEC	Luminal perimeter	% Circumferential Coverage			Length covered by RFP-HUVEC	Luminal perimeter	% Circumferential Coverage			Length covered by RFP-HUVEC	Luminal perimeter	% Circumferential Coverage
Repeat1	921.332	2082.24	44.2471		Repeat2	872.971	2200.83	39.6656		Repeat3	1589.43	2279.38	69.7311
	1060.89	2055.07	51.6233			638.221	2279.7	27.9958			1610.13	2196.66	73.2988
	1060.37	2001.86	52.9691			882.853	2130.01	41.4484			1619.26	2337.95	69.2599
	1113.29	2058.28	54.0883			872.687	2120.18	41.161			1658.61	2327.82	71.2516
	966.304	2052.24	47.0852			725.1	2142.35	33.8461			1051.26	2442.86	43.0341
	1114.64	2084.11	53.4827			850.486	2108.22	40.3414			1538.83	2363.39	65.1113
Average % Circumferential Coverage			50.5826		Average % Circumferential Coverage			37.4097		Average % Circumferential Coverage			65.2811
	3h rotation, 2.0×105 cells/cm2					3h rotation, 2.0×105 cells/cm2					3h rotation, 2.0×105 cells/cm2
	Length covered by RFP-HUVEC	Luminal perimeter	% Circumferential Coverage			Length covered by RFP-HUVEC	Luminal perimeter	% Circumferential Coverage			Length covered by RFP-HUVEC	Luminal perimeter	% Circumferential Coverage
Repeat1	574.273	1919	29.9256		Repeat2	1058.97	2139.91	49.4868		Repeat3	1593.56	2722.22	58.539
	538.598	1903.61	28.2935			1082.27	2143.97	50.4798			1354.2	2722.95	49.7329
	473.796	1828.31	25.9144			1043.86	2145.36	48.6565			1747.78	2626.24	66.5506
	560.077	1713.24	32.6911			1083.65	2189.77	49.487			1432.97	2646.87	54.1382
	621.26	1793.31	34.6431			664.512	2106.37	31.5477			1889.8	2109.61	89.5807
	617.841	1857.79	33.2568			857.264	2158.11	39.723			1892.25	2104.28	89.9242
Average % Circumferential Coverage			30.7874		Average % Circumferential Coverage			44.8968		Average % Circumferential Coverage			68.0776
	12h rotation, 1.0×105 cells/cm2					12h rotation, 1.0×105 cells/cm2					12h rotation, 1.0×105 cells/cm2					12h rotation, 1.0×105 cells/cm2
	Length covered by RFP-HUVEC	Luminal perimeter	% Circumferential Coverage			Length covered by RFP-HUVEC	Luminal perimeter	% Circumferential Coverage			Length covered by RFP-HUVEC	Luminal perimeter	% Circumferential Coverage			Length covered by RFP-HUVEC	Luminal perimeter	% Circumferential Coverage
Repeat 1	674.681	1827.41	36.9201		Repeat 2	698.955	1731.93	40.3571		Repeat 3	2189.69	2662.17	82.2518		Repeat 4	2070.56	2471.63	83.7728
	972.658	1985.1	48.9979			705.145	1707.24	41.3032			2228.41	2564.61	86.8908			1416.97	2518.29	56.2671
	917.275	1849.48	49.5963			739.346	1744.77	42.375			2389.03	2583.51	92.4724			1600.94	2345.02	68.2697
	989.194	1887.51	52.4073			706.442	1727.63	40.8908			2439.98	2555.52	95.4788			1286.94	2321.97	55.4244
	906.482	1845.58	49.1164			734.474	1815.16	40.4633			2366.26	2730.51	86.6601			1807.39	2603.84	69.4124
	1002.15	1877.32	53.3818			758.227	1784.12	42.4986			2550.08	2676.8	95.2658			1663.51	2625.25	63.3657
Average % Circumferential Coverage			48.4033		Average % Circumferential Coverage			41.3147		Average % Circumferential Coverage			89.8366		Average % Circumferential Coverage			66.0854
	12h rotation, 1.5×105 cells/cm2					12h rotation, 1.5×105 cells/cm2					12h rotation, 1.5×105 cells/cm2
	Length covered by RFP-HUVEC	Luminal perimeter	% Circumferential Coverage			Length covered by RFP-HUVEC	Luminal perimeter	% Circumferential Coverage			Length covered by RFP-HUVEC	Luminal perimeter	% Circumferential Coverage
Repeat 1	2214.7	2795.82	79.2148		Repeat 2	860.364	2022.55	42.5386		Repeat 3	2452.05	2625.29	93.4011
	2235.25	2729.56	81.8905			949.787	1867.54	50.8578			2265.18	2661.12	85.1213
	1475.73	1817.38	81.2007			1352.11	2141.63	63.1346			2247.61	2784.47	80.7196
	1044.72	1766.73	59.1331			1409.37	2165.83	65.0732			2333.05	2719.21	85.7987
	1033.09	1716.73	60.1777			1119.12	1878.59	59.5722			2523.86	2818.13	89.558
	1150.42	1688.97	68.1134			1144.5	1724.17	66.3798			2552.72	2891.74	88.2761
Average % Circumferential Coverage			71.6217		Average % Circumferential Coverage			57.926		Average % Circumferential Coverage			87.1458
	12h rotation, 2×105 cells/cm2					12h rotation, 2×105 cells/cm2					12h rotation, 2×105 cells/cm2					12h rotation, 2×105 cells/cm2
	Length covered by RFP-HUVEC	Luminal perimeter	% Circumferential Coverage			Length covered by RFP-HUVEC	Luminal perimeter	% Circumferential Coverage			Length covered by RFP-HUVEC	Luminal perimeter	% Circumferential Coverage			Length covered by RFP-HUVEC	Luminal perimeter	% Circumferential Coverage
Repeat 1	1248.62	1985.21	62.8963		Repeat 2	1108.99	2092.78	52.9913		Repeat 3	1123.76	2143.18	52.4343		Repeat 4	2027.9	2266.5	89.4727
	1436.01	2050.24	70.041			1018.09	2059.5	49.4338			940.56	2153.44	43.6772			2061.5	2240.41	92.0144
	1382.27	1714.75	80.6108			1104.27	2081.05	53.0631			1792.49	2126.95	84.2751			1951.39	2162.16	90.2522
	1263.76	1843.96	68.5351			1105.68	2122.05	52.1041			1525.76	2212.72	68.9537			1661.49	2118.78	78.4176
	1457.63	1840.68	79.1898			549.111	1967.42	27.9102			1932.73	2231.98	86.5926			1679.78	2137.73	78.5778
	1266.25	1859.55	68.0945			583.112	1928.61	30.2349			1944.75	2256.95	86.1672			1654.64	2126.77	77.8004
Average % Circumferential Coverage			71.5612		Average % Circumferential Coverage			44.2896		Average % Circumferential Coverage			70.35		Average % Circumferential Coverage			84.4225

## Sheet: Fig 4D
	% circumferential coverage
3h	38.11	38.6457	31.2932	50.5826	37.4097	65.2811	68.0776	44.8968	30.7874
6h	78.5651	83.7576	88.5826	72.5117
12h	48.4033	41.3147	89.8366	66.0854	71.6217	57.926	87.1458	71.5612	44.2896	70.35	84.4225
	3h rotation					3h rotation					3h rotation					3h rotation, 1.0×105 cells/cm2					3h rotation, 1.0×105 cells/cm2					3h rotation, 1.0×105 cells/cm2					3h rotation, 2.0×105 cells/cm2					3h rotation, 2.0×105 cells/cm2					3h rotation, 2.0×105 cells/cm2
	Length covered by RFP-HUVEC	Luminal perimeter	% Circumferential Coverage			Length covered by RFP-HUVEC	Luminal perimeter	% Circumferential Coverage			Length covered by RFP-HUVEC	Luminal perimeter	% Circumferential Coverage			Length covered by RFP-HUVEC	Luminal perimeter	% Circumferential Coverage			Length covered by RFP-HUVEC	Luminal perimeter	% Circumferential Coverage			Length covered by RFP-HUVEC	Luminal perimeter	% Circumferential Coverage			Length covered by RFP-HUVEC	Luminal perimeter	% Circumferential Coverage			Length covered by RFP-HUVEC	Luminal perimeter	% Circumferential Coverage			Length covered by RFP-HUVEC	Luminal perimeter	% Circumferential Coverage
Repeat 1	921.332	2082.24	44.2471		Repeat 2	872.971	2200.83	39.6656		Repeat 3	1589.43	2279.38	69.7311		Repeat 1	487.775	1971.39	24.7427		Repeat2	984.05	2523.99	38.9879		Repeat 3	556.104	1994.49	27.882		Repeat1	574.273	1919	29.9256		Repeat2	1058.97	2139.91	49.4868		Repeat3	1593.56	2722.22	58.539
	1060.89	2055.07	51.6233			638.221	2279.7	27.9958			1610.13	2196.66	73.2988			1004.25	2022.92	49.6436			1085.02	2720.27	39.8865			597.827	1983.57	30.1389			538.598	1903.61	28.2935			1082.27	2143.97	50.4798			1354.2	2722.95	49.7329
	1060.37	2001.86	52.9691			882.853	2130.01	41.4484			1619.26	2337.95	69.2599			826.779	1957.52	42.2361			918.95	2327.31	39.4855			477.283	2138.73	22.3162			473.796	1828.31	25.9144			1043.86	2145.36	48.6565			1747.78	2626.24	66.5506
	1113.29	2058.28	54.0883			872.687	2120.18	41.161			1658.61	2327.82	71.2516			985.935	2111.17	46.7009			1191.03	2399.54	49.6356			728.798	2049.36	35.5623			560.077	1713.24	32.6911			1083.65	2189.77	49.487			1432.97	2646.87	54.1382
	966.304	2052.24	47.0852			725.1	2142.35	33.8461			1051.26	2442.86	43.0341			483.664	2110.71	22.9147			776.325	2352.77	32.9962			716.768	2065.28	34.7056			621.26	1793.31	34.6431			664.512	2106.37	31.5477			1889.8	2109.61	89.5807
	1114.64	2084.11	53.4827			850.486	2108.22	40.3414			1538.83	2363.39	65.1113			878.348	2070.18	42.4285			688.903	2230.73	30.8824			783.176	2107.92	37.154			617.841	1857.79	33.2568			857.264	2158.11	39.723			1892.25	2104.28	89.9242
Average % Circumferential Coverage			50.5826		Average % Circumferential Coverage			37.4097		Average % Circumferential Coverage			65.2811		Average % Circumferential Coverage			38.1111		Average % Circumferential Coverage			38.6457		Average % Circumferential Coverage			31.2932		Average % Circumferential Coverage			30.7874		Average % Circumferential Coverage			44.8968		Average % Circumferential Coverage			68.0776
	6h rotation					6h rotation					6h rotation					6h rotation
	Length covered by RFP-HUVEC	Luminal perimeter	% Circumferential Coverage			Length covered by RFP-HUVEC	Luminal perimeter	% Circumferential Coverage			Length covered by RFP-HUVEC	Luminal perimeter	% Circumferential Coverage			Length covered by RFP-HUVEC	Luminal perimeter	% Circumferential Coverage
Repeat 1	1858.28	2005.52	92.658		Repeat 2	1631.09	1979.01	82.4192		Repeat 3	1991.68	2463.82	80.8369		Repeat 4	1830.57	2360.53	77.5492
	1650.19	1944.4	84.8686			1807.82	2103.59	85.9396			2052.65	2461.68	83.3841			1761.65	2345.03	75.1227
	1421.38	1929.18	73.6783			1543.01	1914.69	80.5881			2277.66	2592.97	87.8398			1737.46	2518.77	68.9806
	1533.77	1942.35	78.9648			1594.35	1968.6	80.9891			2430.28	2566.95	94.6758			1721.04	2487.69	69.1826
	1351.26	2000.78	67.5369			1560.16	1890.29	82.5355			2322.68	2559.46	90.749			1700.13	2363.68	71.9271
	1463.09	1985.62	73.6842			1723.34	1913.25	90.0743			2377.21	2528.68	94.01			1827.27	2527.07	72.3081
Average % Circumferential Coverage			78.5651		Average % Circumferential Coverage			83.7576		Average % Circumferential Coverage			88.5826		Average % Circumferential Coverage			72.5117
	12h rotation, 1.5×105					12h rotation, 1.5×105					12h rotation, 1.5×105					12h rotation, 1.0×105 cells/cm2					12h rotation, 1.0×105 cells/cm2					12h rotation, 1.0×105 cells/cm2					12h rotation, 1.0×105 cells/cm2					12h rotation, 2×105 cells/cm2					12h rotation, 2×105 cells/cm2					12h rotation, 2×105 cells/cm2
	Length covered by RFP-HUVEC	Luminal perimeter	% Circumferential Coverage			Length covered by RFP-HUVEC	Luminal perimeter	% Circumferential Coverage			Length covered by RFP-HUVEC	Luminal perimeter	% Circumferential Coverage			Length covered by RFP-HUVEC	Luminal perimeter	% Circumferential Coverage			Length covered by RFP-HUVEC	Luminal perimeter	% Circumferential Coverage			Length covered by RFP-HUVEC	Luminal perimeter	% Circumferential Coverage			Length covered by RFP-HUVEC	Luminal perimeter	% Circumferential Coverage			Length covered by RFP-HUVEC	Luminal perimeter	% Circumferential Coverage			Length covered by RFP-HUVEC	Luminal perimeter	% Circumferential Coverage			Length covered by RFP-HUVEC	Luminal perimeter	% Circumferential Coverage
Repeat 1	2214.7	2795.82	79.2148		Repeat 2	860.364	2022.55	42.5386		Repeat 3	2452.05	2625.29	93.4011		Repeat 1	674.681	1827.41	36.9201		Repeat 2	698.955	1731.93	40.3571		Repeat 3	2189.69	2662.17	82.2518		Repeat 4	2070.56	2471.63	83.7728		Repeat 1	1248.62	1985.21	62.8963		Repeat 2	1108.99	2092.78	52.9913		Repeat 3	1123.76	2143.18	52.4343
	2235.25	2729.56	81.8905			949.787	1867.54	50.8578			2265.18	2661.12	85.1213			972.658	1985.1	48.9979			705.145	1707.24	41.3032			2228.41	2564.61	86.8908			1416.97	2518.29	56.2671			1436.01	2050.24	70.041			1018.09	2059.5	49.4338			940.56	2153.44	43.6772
	1475.73	1817.38	81.2007			1352.11	2141.63	63.1346			2247.61	2784.47	80.7196			917.275	1849.48	49.5963			739.346	1744.77	42.375			2389.03	2583.51	92.4724			1600.94	2345.02	68.2697			1382.27	1714.75	80.6108			1104.27	2081.05	53.0631			1792.49	2126.95	84.2751
	1044.72	1766.73	59.1331			1409.37	2165.83	65.0732			2333.05	2719.21	85.7987			989.194	1887.51	52.4073			706.442	1727.63	40.8908			2439.98	2555.52	95.4788			1286.94	2321.97	55.4244			1263.76	1843.96	68.5351			1105.68	2122.05	52.1041			1525.76	2212.72	68.9537
	1033.09	1716.73	60.1777			1119.12	1878.59	59.5722			2523.86	2818.13	89.558			906.482	1845.58	49.1164			734.474	1815.16	40.4633			2366.26	2730.51	86.6601			1807.39	2603.84	69.4124			1457.63	1840.68	79.1898			549.111	1967.42	27.9102			1932.73	2231.98	86.5926
	1150.42	1688.97	68.1134			1144.5	1724.17	66.3798			2552.72	2891.74	88.2761			1002.15	1877.32	53.3818			758.227	1784.12	42.4986			2550.08	2676.8	95.2658			1663.51	2625.25	63.3657			1266.25	1859.55	68.0945			583.112	1928.61	30.2349			1944.75	2256.95	86.1672
Average % Circumferential Coverage			71.6217		Average % Circumferential Coverage			57.926		Average % Circumferential Coverage			87.1458		Average % Circumferential Coverage			48.4033		Average % Circumferential Coverage			41.3147		Average % Circumferential Coverage			89.8366		Average % Circumferential Coverage			66.0854		Average % Circumferential Coverage			71.5612		Average % Circumferential Coverage			44.2896		Average % Circumferential Coverage			70.35
[truncated: 4 more columns]

## Sheet: Fig 5B
	% Circumferential Coverage
	Ramped up			Rapid Start
6h rotation	70.2989	78.4469	60.9322	18.6021	39.5256	38.6329
12h rotation	71.5572	91.1744	58.2075	36.8529	74.8969	19.9761
	6h ramped up					6h ramped up					6h ramped up
	Length covered by RFP-HUVEC	Luminal perimeter	% Circumferential Coverage			Length covered by RFP-HUVEC	Luminal perimeter	% Circumferential Coverage			Length covered by RFP-HUVEC	Luminal perimeter	% Circumferential Coverage
Repeat 1	1242.05	2106.66	58.9585		Repeat 2	1856.68	2671.81	69.4914		Repeat 3	1113.14	2080.8	53.4959
	1363.89	2014.65	67.6986			1638.63	2584.04	63.4136			1550.44	2074.23	74.7478
	1248.47	2137.49	58.4085			1957.82	2669.78	73.3326			1727.95	2029.49	85.1421
	1074.57	1925.47	55.8081			1889.66	2631.02	71.8223			1802.39	2051.58	87.854
	1306.09	2186.48	59.7349			1635.48	2631.39	62.1526			1615.06	1946.71	82.9634
	1402.39	2158.05	64.9843			2162.25	2650.43	81.5811			1745.98	2018.98	86.4784
Average % Circumferential Coverage			60.9322		Average % Circumferential Coverage			70.2989		Average % Circumferential Coverage			78.4469
	12h ramped up					12h ramped up					12h ramped up
	Length covered by RFP-HUVEC	Luminal perimeter	% Circumferential Coverage			Length covered by RFP-HUVEC	Luminal perimeter	% Circumferential Coverage			Length covered by RFP-HUVEC	Luminal perimeter	% Circumferential Coverage
Repeat 1	1568.78	1904.95	82.3531		Repeat 2	1935.02	1997.59	96.8676		Repeat 3	1199.12	2552.37	46.9805
	1304.6	1983.78	65.763			1860.63	2041.02	91.1615			1302.66	2531.17	51.4646
	1181.21	1889.63	62.5103			1978.85	2112.2	93.6864			1224.6	2354.89	52.0025
	1451.73	1899.47	76.4281			2020.15	2179.09	92.7064			1269.44	2271.5	55.8858
	1388.33	1911.62	72.626			1915.5	2223.84	86.1352			1435.7	2226.92	64.4701
	1338.35	1921.18	69.6628			1877.59	2170.89	86.4893			1816.73	2316.04	78.4411
Average % Circumferential Coverage			71.5572		Average % Circumferential Coverage			91.1744		Average % Circumferential Coverage			58.2075
	6h rapid start					6h rapid start					6h rapid start
	Length covered by RFP-HUVEC	Luminal perimeter	% Circumferential Coverage			Length covered by RFP-HUVEC	Luminal perimeter	% Circumferential Coverage			Length covered by RFP-HUVEC	Luminal perimeter	% Circumferential Coverage
Repeat 1	446.904	2139.17	20.8915		Repeat 2	1005.77	2057.07	48.8931		Repeat 3	586.833	1635.33	35.8846
	363.44	2093.41	17.3611			795.089	2050.34	38.7784			511.441	1416.65	36.1022
	246.027	1678.04	14.6616			830.373	2050.25	40.5011			549.68	1705.34	32.2329
	353.903	2119.74	16.6955			767.576	2069.26	37.0942			565.026	1641.01	34.4316
	468.219	2209.02	21.1957			707.389	1960.41	36.0836			932.345	1786.55	52.1868
	446.011	2143.54	20.8072			747.457	2087.7	35.8029			727.866	1777.04	40.9594
Average % Circumferential Coverage			18.6021		Average % Circumferential Coverage			39.5256		Average % Circumferential Coverage			38.6329
	12h rapid start					12h rapid start					12h rapid start
	Length covered by RFP-HUVEC	Luminal perimeter	% Circumferential Coverage			Length covered by RFP-HUVEC	Luminal perimeter	% Circumferential Coverage			Length covered by RFP-HUVEC	Luminal perimeter	% Circumferential Coverage
Repeat 1	726.094	2057.97	35.282		Repeat 2	1875.55	2206.82	84.9886		Repeat 3	448.852	2078.29	21.5972
	718.521	2077.71	34.5824			1758.92	2142.31	82.1039			724.141	2399.91	30.1736
	551.24	2051.24	26.8735			1738.23	2214.24	78.5024			411.953	1817.45	22.6666
	718.311	1882.62	38.1549			1599.92	2091.05	76.5129			439.284	1859.04	23.6297
	974.459	2047.36	47.5958			1222.79	2071.3	59.0347			261.843	2044.2	12.8091
	830.015	2148.7	38.6287			1440.11	2110.4	68.2385			193.776	2157.8	8.98027
Average % Circumferential Coverage			36.8529		Average % Circumferential Coverage			74.8969		Average % Circumferential Coverage			19.9761

## Sheet: Fig 5D
	Rapid Start			Gradual Ramping
% Circumferential Coverage	4.39092	5.46516	0	47.3154	80.0725	76.1016	58.8751
	Rapid Start					Rapid Start					Rapid Start
	Length covered by RFP-HUVEC	Luminal perimeter	% Circumferential Coverage			Length covered by RFP-HUVEC	Luminal perimeter	% Circumferential Coverage			Length covered by RFP-HUVEC	Luminal perimeter	% Circumferential Coverage
Repeat 1	47.6861	2615.68	1.82309		Repeat 2	209.664	3071.14	6.82691		Repeat 3	0	2552.73	0
	147.92	2533.18	5.83929			73.525	3169.65	2.31965			0	2198.28	0
	127.784	2546.84	5.01736			295.164	2750.66	10.7307			0	2761.17	0
	86.571	2572.3	3.36551			108.539	2826.89	3.83952			0	2765.48	0
	118.343	2516.91	4.70191			125.818	2809.43	4.47841			0	2347	0
	144.047	2573.03	5.59833			125.413	2728.88	4.59577			0	2560	0
Average % Circumferential Coverage			4.39092		Average % Circumferential Coverage			5.46516		Average % Circumferential Coverage			0
	Gradual Ramping					Gradual Ramping					Gradual Ramping					Gradual Ramping
	Length covered by RFP-HUVEC	Luminal perimeter	% Circumferential Coverage			Length covered by RFP-HUVEC	Luminal perimeter	% Circumferential Coverage			Length covered by RFP-HUVEC	Luminal perimeter	% Circumferential Coverage			Length covered by RFP-HUVEC	Luminal perimeter	% Circumferential Coverage
Repeat 1	1471.89	3577.63	41.1414		Repeat 2	1878.45	2395.54	78.4143		Repeat 3	2136.76	2878.22	74.2391		Repeat 4	1985.54	3317.59	59.8489
	1633.5	3466.73	47.1193			1945.43	2428.71	80.1011			2363.28	2997.25	78.8482			1811.33	3308.82	54.7424
	1769.89	3550.95	49.8427			1971.8	2351.48	83.8535			2213.93	2859.17	77.4326			2193.06	3320.89	66.0384
	1665.81	3399.24	49.0054			1849.6	2442.01	75.7411			1949.75	2847.12	68.4814			2085.24	3302.63	63.1386
	1667.86	3486.6	47.8363			2070.56	2377	87.1082			2355.96	3064.88	76.8695			1805.76	3342.89	54.0178
	1640.6	3351.77	48.9472			1732.36	2303.15	75.2168			2485.12	3077.98	80.7385			1816.85	3275.7	55.4643
Average % Circumferential Coverage			47.3154		Average % Circumferential Coverage			80.0725		Average % Circumferential Coverage			76.1016		Average % Circumferential Coverage			58.8751
*The same dataset was used for the 7-day gradual ramping experiments in Fig 5D and Fig 8A , as these were conducted simultaneously.

## Sheet: Fig 8A
	24h			48h			72h			7 days
% Circumferential Coverage	58.2269	73.9877	90.068	46.0408	79.3403	66.6755	32.3236	77.7773	71.5491	47.3154	80.0725	76.1016	58.8751
	24h					24h					24h
	Length covered by RFP-HUVEC	Luminal perimeter	% Circumferential Coverage			Length covered by RFP-HUVEC	Luminal perimeter	% Circumferential Coverage			Length covered by RFP-HUVEC	Luminal perimeter	% Circumferential Coverage
Repeat 1	3437.99	4360.46	78.8447		Repeat 2	3178.58	3982.88	79.8061		Repeat 3	4271.19	4361.83	97.9218
	2410.51	4778.93	50.4403			3208.34	3890.24	82.4716			3815.91	4163.23	91.6575
	3698.39	4984.76	74.194			2613.09	4030.77	64.8286			3066.06	3823.5	80.1899
	3058.44	4896.86	62.4571			3155.59	3919.9	80.5017			3967.11	4355.24	91.0882
	1888.4	5502.34	34.32			2437.83	3992.9	61.0541			3350.76	3860.07	86.8058
	2943.37	5993.97	49.1055			3067.36	4075.48	75.2639			3797.73	4094.83	92.7447
Average % Circumferential Coverage			58.2269		Average % Circumferential Coverage			73.9877		Average % Circumferential Coverage			90.068
	48h					48h					48h
	Length covered by RFP-HUVEC	Luminal perimeter	% Circumferential Coverage			Length covered by RFP-HUVEC	Luminal perimeter	% Circumferential Coverage			Length covered by RFP-HUVEC	Luminal perimeter	% Circumferential Coverage
Repeat 1	144.808	318.767	45.4275		Repeat 2	1626.11	2507.39	64.8526		Repeat 3	2062.86	2722.49	75.7712
	166.551	307.093	54.2347			1719.25	2403.76	71.5234			2456.98	2818.69	87.1675
	152.779	328.688	46.4815			1795.09	2607.07	68.8547			1956.54	2713.22	72.1114
	136.264	329.797	41.3175			1473.77	2627.66	56.0868			2083.25	2616.28	79.6265
	148.059	317.951	46.5666			1901.92	2709.22	70.2017			2046.86	2660.14	76.9454
	133.311	315.778	42.2167			1871.49	2730.76	68.5336			2240.01	2653.42	84.4199
Average % Circumferential Coverage			46.0408		Average % Circumferential Coverage			66.6755		Average % Circumferential Coverage			79.3403
	72h					72h					72h
	Length covered by RFP-HUVEC	Luminal perimeter	% Circumferential Coverage			Length covered by RFP-HUVEC	Luminal perimeter	% Circumferential Coverage			Length covered by RFP-HUVEC	Luminal perimeter	% Circumferential Coverage
Repeat 1	1572.74	2054.15	76.564		Repeat 2	1691.1	2408.57	70.2118		Repeat 3	641.029	2665.61	24.0481
	1599.8	2041.82	78.3517			1559.82	2368.91	65.8457			1016.83	2784.69	36.5151
	1857.23	2271.35	81.7677			1413.68	2156.76	65.5468			992.842	2783.53	35.6684
	1729.15	2214.21	78.0935			1267.87	2195.47	57.7495			1051.98	2775.73	37.8994
	1740.87	2216.6	78.5378			1836.48	2358.56	77.8645			856.73	2616	32.7496
	1651.94	2252.16	73.3491			2239.29	2432	92.0763			734.113	2712.83	27.0608
Average % Circumferential Coverage			77.7773		Average % Circumferential Coverage			71.5491		Average % Circumferential Coverage			32.3236
	7 days					7 days					7 days					7 days
	Length covered by RFP-HUVEC	Luminal perimeter	% Circumferential Coverage			Length covered by RFP-HUVEC	Luminal perimeter	% Circumferential Coverage			Length covered by RFP-HUVEC	Luminal perimeter	% Circumferential Coverage			Length covered by RFP-HUVEC	Luminal perimeter	% Circumferential Coverage
Repeat 1	1471.89	3577.63	41.1414		Repeat 2	1878.45	2395.54	78.4143		Repeat 3	2136.76	2878.22	74.2391		Repeat 4	1985.54	3317.59	59.8489
	1633.5	3466.73	47.1193			1945.43	2428.71	80.1011			2363.28	2997.25	78.8482			1811.33	3308.82	54.7424
	1769.89	3550.95	49.8427			1971.8	2351.48	83.8535			2213.93	2859.17	77.4326			2193.06	3320.89	66.0384
	1665.81	3399.24	49.0054			1849.6	2442.01	75.7411			1949.75	2847.12	68.4814			2085.24	3302.63	63.1386
	1667.86	3486.6	47.8363			2070.56	2377	87.1082			2355.96	3064.88	76.8695			1805.76	3342.89	54.0178
	1640.6	3351.77	48.9472			1732.36	2303.15	75.2168			2485.12	3077.98	80.7385			1816.85	3275.7	55.4643
Average % Circumferential Coverage			47.3154		Average % Circumferential Coverage			80.0725		Average % Circumferential Coverage			76.1016		Average % Circumferential Coverage			58.8751

## Sheet: Fig 10A
	TNFa+				TNFa-
Cell number/cm2	11518.9	16207.2	13964.1	9546.51	2132	1111.47	626.464	889.175

## Sheet: Fig 10B
	TNFa-					TNFa+
MFI (a.u.)	37.3547	41.19	36.0597	36.2127	37.5445	43.592	38.1943	51.1965	39.1253	42.7665	58.5792	65.226	62.206	57.7203
